# Supplementary material for: Case Report: Pediatric nephrology—expanding the genotypic spectrum of COQ2-related nephropathy with a novel splice site variant in CoQ10-responsive SRNS
Source: Front Med (Lausanne). 2026 Feb 12;13:1682564. doi: 10.3389/fmed.2026.1682564 (PMC12935614; doi:10.3389/fmed.2026.1682564)
Supplement: Supplementary file 1 [file Table_1.xlsx]

## Sheet: supplementary table 1
		Supplementary table 1: Diseases causing COQ2 mutations reported in previous literature
		Variant	Sex	Age of onset	Renal	Neurologic	Ocular	Cardiac	Muscular
		Homozygous c.326G >A	male	3wk	Nephrotic syndrome	Seizure		Hypertrophic cardiomegaly
		Homozygous c.437G>A	male	5d	Nephrotic syndrome	Seizure
		c.437G>A/c.1159C>T	female	2mo				Hypertrophic cardiomyopathy
		c.590G>A/c.683A>G	male	18 mo	SRNS
		c.683A>G/c.701delT	male	18 mo	SRNS
		Homozygous c.890A>G	male	12mo	FSGS	Encephalomyopathy	Optic atrophy		Myopathy
		Homozygous c.905C>T	male	At birth		Seizure	Retinopathy
		Homozygous c.1198delT	female	At birth	Nephrotic syndrome	Neurologic distress, seizure
		c.1058A>G/c.973A>G	female	7mo	FSGS
			male	2yo
		Heterozygous c.1178T>C				MSA with predominant cerebellar ataxia
		Homozygous mutation c.382A>G-c.1178T > C				Parkinsonism
		c.1159C>T/c.1178T > C				Parkinsonism
		Heterozygous carrier of c.437G>A	male	54y/o		MSA with Predominant cerebellar ataxia
		Homozygous c.382A>G-c.1178T >C substitution				MSA
		c.1159C>T/c.1178T >C				MSA
		Homozygous c.905C>T	female	At birth		Seizure
		Homozygous c.437G>A	male	2mo	Proteinuria	Refractory seizure
			female	At birth
			female	4mo
			male	5d
		Homozygous c.1169G>C			SRNS
		c.973A>G	female	47y/o	Nephropathy
		c.590G>A/ c.827del	male	prenatal		Lissencephaly resulted in neonatal death
		c.469C>T/c.518G>A	male	27y/o			Retinitis pigmentosa (RP), Optic neuropathy
		c.469C>T	female	16y/o		Juvenile PD
		c.43C>A/c.991G>A	male			Parkinsonism
		homozygous c.1112T>A	male	2 y/o	SRNS
		c.683A>G, c.518 G>A	female	8 y/o	Renal failure		cone‑rod dystrophy and optic atrophy

## Sheet: supplementary table 2
	Supplementary table 2. Summary of therapeutic interventions and clinical response
	Treatment Phase	Therapy	Dose / Duration	Concomitant Medications	UPCR (mg/mg)	Clinical Response / Notes
	Initial therapy	Prednisone (oral corticosteroid)	60 mg daily (≈2 mg/kg/day) for 8 weeks	Furosemide, albumin infusions	18.3 → 18	No improvement; persistent nephrotic-range proteinuria → SRNS diagnosis
	Second-line immunotherapy	Rituximab	375 mg/m² × 2 doses	Continued diuretics	Persistent 3+ proteinuria	No response to immunotherapy
	Calcineurin inhibitor phase	Tacrolimus	Titrated to standard therapeutic levels	Lisinopril 20 mg, Losartan 50 mg	18 → 12 → 10	Partial response; no remission achieved
	CoQ10 supplementation	Ubiquinone (oxidized CoQ₁₀)	Initiated at ~30 mg/kg/day; increased to 40–42 mg/kg/day (≈2 g/day total)	Lisinopril continued; Tacrolimus discontinued	10 → 7.6 (2 mo) → 4.6 (4 mo) → 1.3 (6 mo)	Marked improvement; albumin rose from 2.9 to 4.4 g/dL
	Maintenance phase	Ubiquinone (continued)	30–40 mg/kg/day (≈2 g/day)	Losartan or Lisinopril; patiromer for hyperkalemia	~2.3 (stable)	Stable CKD stage 3a; no edema; alopecia improved
